# Supplementary material for: Shk (a histidine kinase) positively regulates the virulence of Ralstonia solanacearum strain GMI1000
Source: Front Microbiomes. 2025 Sep 11;4:1605947. doi: 10.3389/frmbi.2025.1605947 (PMC12993560; doi:10.3389/frmbi.2025.1605947)
Supplement: Supplementary file 3 [file Table1.xlsx]

## Sheet: Sheet1
Supplementary Table S1. Strains and plasmids used in study
Strains and plasmids	Characteristics	Source
GMI1000	R.solanacearum GMI1000, wild type strain, RifR	Takemura et al., 2023
BL21(DE3)	F-ompT hsdSB(rB- mB-) gal dcm(DE3)	This study
Δshk	The shk gene deletion mutant of strain GMI1000, SpcR	This study
Δshk(shk)	Complemented strain, Δshk cell expressing shk, KmR, SpcR	This study
pK18mobsacB	Suicide and narrow-broad-host vector, KmR	Yan et al., 2022
pHSE401	Plant binary vector, SpcR	Xing et al., 2014
pK18mobsacB-Δshk	pK18mobsacB derivative carrying a 2.2-kb DNA fragment for shk deletion, KmR	This study
pK18mobsacB-shk	pK18mobsacB derivative carrying a 2.1-kb fragment for shk complementation, KmR	This study
pK18mobsacB-shk6×His	pK18mobsacB derivative carrying shk with its native promoter and a 6×His tag sequence, KmR	This study
pK18mobsacB-shk-Flag-RSc0040-6×His	pK18mobsacB derivative carrying a shk-Flag-RSc0040-6×His construct, KanR	This study
pK18mobsacB-shk-Flag-RSc0291-6×His	pK18mobsacB derivative carrying a shk-Flag-RSc0291-6×His construct, KanR	This study
pET28a	Expression vector based on pBR322 containing two 6×His tags, KanR	This study
pGEX-4T-1	Expression vector containing a GST-fusion protein, AmpR	This study
pET28a-shk-ID	pET28a derivative carrying shk-ID sequence with a 6×His tag, KmR	This study
GST-RSc0040	pGEX-4T-1 derivative carrying RSc0040 sequence, AmpR	This study
