# Supplementary material for: Shk (a histidine kinase) positively regulates the virulence of Ralstonia solanacearum strain GMI1000
Source: Front Microbiomes. 2025 Sep 11;4:1605947. doi: 10.3389/frmbi.2025.1605947 (PMC12993560; doi:10.3389/frmbi.2025.1605947)
Supplement: Supplementary file 4 [file Table2.xlsx]

## Sheet: Sheet1
	Supplementary Table S2. Primers used in this study
	shk-1F	5´-gagctcggtacccggggatcagcgatgcttttgccgagcc	Deletion of shk
	shk-2R	5´-TCTTTCCCATATAAATGGGCcgtgcagcgccgcatcttcg	Deletion of shk
	shk-3F	5´-TGCATAATAAGCCGGTCTCGgcgatatgcacggcctccag	Deletion of shk
	shk-4R	5´-caggtcgactctagaggatcaccggcccacgccggcactg	Deletion of shk
	pHSE401spcF	5´-cgaagatgcggcgctgcacgGCCCATTTATATGGGAAAGA	Deletion of shk
	pHSE401spcR	5´-ctggaggccgtgcatatcgcCGAGACCGGCTTATTATGCA	Deletion of shk
	shk-5F	5´-gagctcggtacccggggatcgcgacacagcacatcatggtgagtg	Complementary shk
	shk-6R	5´-caggtcgactctagaggatcgcctgttctggagcgaaagccgcaG	Complementary shk
	shkHis-7F	5´-gtggtggtggtggtggtgatgggcggcggcctggcggggca	Construction of shk-6×His
	shkHis-8R	5´-catcaccaccaccaccaccactgagggctgccgcgcggtcg	Construction of shk-6×His
	shk-FlagUPF	5´-acagctatgacatgattacgtggtgagtgagtcgacgtacgaac	Construction of shk-Flag
	shk-FlagUPR	5´-tgccccgccaggccgccgccGATTACAAGGATGACGACGATAAGtgagggctgccgcgcggtcg	Construction of shk-Flag
	shk-FlagDownF	5´-cgaccgcgcggcagccctcaCTTATCGTCGTCATCCTTGTAATCggcggcggcctggcggggca	Construction of shk-Flag
	shk-FlagDownR	5´-ccgggtaccgagctcgaattttcgacgtcagcctgttctggag	Construction of shk-Flag
	RSc0040UPF	5´-gcgcatccaggcgtgggccgcgcggtagaacaccatgcgc	Construction of shk-Flag-RSc0040-6×His
	RSc0040UPR	5´-gtttgaaattcaccgtatga	Construction of shk-Flag-RSc0040-6×His
	RSc0040-CDSF-His	5´-tcatacggtgaatttcaaacatgcagcaacccgccccctt	Construction of shk-Flag-RSc0040-6×His
	RSc0040-CDSR-His	5´-gtgatgatgatgatgatgtttggccaccgggcgcttgc	Construction of shk-Flag-RSc0040-6×His
	RSc0040DOWNF	5´-catcatcatcatcatcactgagcgtcgccgggcggcgc	Construction of shk-Flag-RSc0040-6×His
	RSc0040DOWNR	5´-caggtcgactctagaggatcgtccgcgcgtcatgagcacg	Construction of shk-Flag-RSc0040-6×His
	RSc0291UPF	5´-gcgcatccaggcgtgggccgcgcggtagaacaccatgcgc	Construction of shk-Flag-RSc0291-6×His
	RSc0291UPR	5´-gtttgaaattcaccgtatga	Construction of shk-Flag-RSc0291-6×His
	RSc0291-CDSF-HIS	5´-tcatacggtgaatttcaaacatgctggatcaagccgtcac	Construction of shk-Flag-RSc0291-6×His
	RSc0291-CDSR-HIS	5´-gtgatgatgatgatgatggtggtgggggtgatggtccg	Construction of shk-Flag-RSc0291-6×His
	RSc0291DOWNF	5´-catcatcatcatcatcactgagcgtcgccgggcggcgc	Construction of shk-Flag-RSc0291-6×His
	RSc0292DOWNR	5´-caggtcgactctagaggatcgtccgcgcgtcatgagcacg	Construction of shk-Flag-RSc0291-6×His
	gyrBF-qRT	5´-caggatcgcctggaacttgc	qRT-PCR
	gyrBR-qRT	5´-tgctcgacggcatgggcctg	qRT-PCR
	phcAF-qRT	5´-AGATCCTTCATCAGCGAGTTGAC	qRT-PCR
	phcAR-qRT	5´-tcgattacgcgctgcagcag	qRT-PCR
	cbhAF-qRT	5´-gctcaacgtccaactgccag	qRT-PCR
	cbhAR-qRT	5´-aggcccatgcctgctccgac	qRT-PCR
	epsBF-qRT	5´-acctcgcgatgcaccacctg	qRT-PCR
	epsBR-qRT	5´-tggacgccgacatgcgcaag	qRT-PCR
	fliCF-qRT	5´-ccgactcgtacctgggccag	qRT-PCR
	fliCR-qRT	5´-gttgccagctgttggtattc	qRT-PCR
	shkF-ID-PET28a	5´-aaatgggtcgcggatccgaactcgatctgatgcggcccta	Construction of intracellular domain of Shk with a 6×His tag
	shkR-ID-PET28a	5´-gcttgtcgacggagctcgaatcaggcggcggcctggcggg	Construction of intracellular domain of Shk with a 6×His tag
	RSc0040F-GST	5´-TTCCGCGTGGATCCCCGGAAatgcagcaacccgccccct	Construction of Shk containing a GST-fusion protein
	RSc0040R-GST	5´-CTCGAGTCGACCCGGGAATTctatttggccaccgggcgct	Construction of Shk containing a GST-fusion protein
