# Supplementary material for: Shk (a histidine kinase) positively regulates the virulence of Ralstonia solanacearum strain GMI1000
Source: Front Microbiomes. 2025 Sep 11;4:1605947. doi: 10.3389/frmbi.2025.1605947 (PMC12993560; doi:10.3389/frmbi.2025.1605947)
Supplement: Supplementary file 5 [file Table3.xlsx]

## Sheet: Sheet1
	Supplementary Table S3. Two component response regulators pulled down with Shk-6×His. LC–MS/MS analysis of Shk-interacting response regulators. Recombinant Shk-6×His proteins were expressed in R. solanacearum Δshk cells. Trypsin-digested recombinant proteins were subjected to LC-MS/MS analysis.
	Genes from plant-derived R. solanacearum	NO. of peptides from plant-derived R. solanacearum	Genes from CTG medium-derived R. solanacearum	NO. of peptides from CTG medium-derived R. solanacearum	Description	MW (kDa)
	/	/	vsrC	1	TSC response regulator	23.5
	/	/	phcR	1	TSC response regulator	40.5
	RSc0040	1	RSc0040	1	TSC response regulator	20.7
	RSc0291	1	RSc0291	1	TSC response regulator	16.6
